# Supplementary material for: Onset of Adverse Abdominal Events Due to Intestinal Ischemia-Reperfusion Injury after Aortic Cross-Clamping Is Associated with Elevated HSP70 Serum Levels in the Early Postoperative Phase
Source: Int J Mol Sci. 2022 Dec 1;23(23):15063. doi: 10.3390/ijms232315063 (PMC9736142; doi:10.3390/ijms232315063)
Supplement: Supplementary file 1 [file ijms-23-15063-s001.zip]

Archive with 1 entries (1 files):
- ijms-1982953-supplementary.pdf
